# Supplementary material for: Phosphatidylcholine-Polysorbate 20-Based Mixed Micelles: A New Option to Prevent Protein Aggregation?
Source: Pharmaceutics. 2026 Mar 2;18(3):321. doi: 10.3390/pharmaceutics18030321 (PMC13029507; doi:10.3390/pharmaceutics18030321)
Supplement: Supplementary file 1 [file pharmaceutics-18-00321-s001.zip]

Archive with 1 entries (1 files):
- pharmaceutics-4129661-supplementary.pdf
